# Supplementary material for: Dissimilarity in the Chemical Behavior of Osmaoxazolium Salts and Osmaoxazoles: Two Different Aromatic Metalladiheterocycles
Source: Organometallics. 2021 Dec 14;40(24):4150–62. doi: 10.1021/acs.organomet.1c00621 (PMC8895684; doi:10.1021/acs.organomet.1c00621)
Supplement: Supplementary file 2 — om1c00621_si_002.xyz [file om1c00621_si_002.xyz]

124
 Complex 2
 Os                 0.28296300   -0.21892900   -0.48750800
 H                  1.29081500    0.08878400    0.72155800
 P                  2.36906000   -0.89138400   -1.47985300
 N                 -1.19464900   -2.61484000   -0.76874200
 H                 -1.57024900   -3.52805900   -0.54661300
 N                  0.39699300    1.48999300   -1.73552900
 N                 -2.34663700    0.95371500    0.84292300
 N                 -0.62719400    2.12487800    1.40214200
 O                 -1.22130200   -0.80390500   -2.06110700
 C                 -0.17526500   -2.03107600    0.02849200
 C                  0.39770700   -3.01946100    0.96861400
 C                  0.93422700   -2.56787600    2.18361400
 H                  0.89227000   -1.50837700    2.38396500
 C                  1.50585900   -3.45557500    3.08932100
 H                  1.91153100   -3.08407100    4.02483800
 C                  1.57066200   -4.81898100    2.78901500
 H                  2.02420300   -5.51210500    3.49056800
 C                  1.06064800   -5.28498500    1.57517800
 H                  1.12700400   -6.33951900    1.32581500
 C                  0.47448100   -4.39676700    0.67543700
 H                  0.12507700   -4.77557800   -0.28114400
 C                 -1.68208500   -1.94515800   -1.83869900
 C                 -2.65691000   -2.61743900   -2.75796700
 H                 -3.28111900   -1.86154300   -3.23204900
 H                 -3.29592800   -3.32669800   -2.22862200
 H                 -2.10331400   -3.15322500   -3.53772300
 C                  0.17074000    2.15802200   -2.65805700
 C                 -0.13001200    2.95956600   -3.83442200
 H                  0.74292700    3.54782800   -4.13030600
 H                 -0.95622500    3.64285600   -3.61859000
 H                 -0.42283400    2.30703500   -4.66234100
 C                 -0.98769500    1.00881600    0.67607000
 C                 -2.81843500    2.00984700    1.61841300
 H                 -3.86507900    2.11961800    1.84743900
 C                 -1.74035000    2.74236700    1.96636700
 H                 -1.64675500    3.62635300    2.57322400
 C                 -3.26341300   -0.01709300    0.30211800
 C                 -3.96451800    0.32285000   -0.86824000
 C                 -3.68168700    1.61145400   -1.63263800
 H                 -2.74208500    2.02455600   -1.25356500
 C                 -3.48748700    1.36960700   -3.13975700
 H                 -2.67948700    0.65577900   -3.31445800
 H                 -3.23881300    2.31312100   -3.63820800
 H                 -4.39938400    0.99291800   -3.61422100
 C                 -4.79407700    2.64704900   -1.38034700
 H                 -5.75971200    2.27708600   -1.74039000
 H                 -4.57551200    3.58324600   -1.90448700
 H                 -4.89891100    2.87285000   -0.31526700
 C                 -4.96842800   -0.55466500   -1.29547700
 H                 -5.54578900   -0.31583900   -2.18277800
 C                 -5.23965700   -1.72541800   -0.59270800
 H                 -6.02797700   -2.39004300   -0.93388700
 C                 -4.50327400   -2.05228000    0.54524700
 H                 -4.72524700   -2.97238300    1.07363200
 C                 -3.50015400   -1.20227400    1.02718900
 C                 -2.71746600   -1.53270000    2.29604400
 H                 -1.69681900   -1.16563100    2.14784900
 C                 -3.30788800   -0.81446000    3.52772900
 H                 -3.29556000    0.27125200    3.41749300
 H                 -2.72719600   -1.06427800    4.42174200
 H                 -4.34276300   -1.12971900    3.69738400
 C                 -2.62515200   -3.03908100    2.58479300
 H                 -3.58616700   -3.44943500    2.91138300
 H                 -1.90278300   -3.21598200    3.38611400
 H                 -2.28958100   -3.60908400    1.71507900
 C                  0.70080300    2.62177400    1.69195200
 C                  1.17743300    3.74379400    0.99032000
 C                  0.35882400    4.45556300   -0.08016400
 H                 -0.40519800    3.75828800   -0.43634600
 C                  1.21335200    4.88194900   -1.28756300
 H                  1.88759000    5.70514200   -1.03369100
 H                  0.56839500    5.24263000   -2.09541400
 H                  1.82251400    4.05513600   -1.66127800
 C                 -0.35729100    5.68874800    0.50738700
 H                 -1.03629300    5.41952400    1.31991900
 H                 -0.94381800    6.19742900   -0.26501800
 H                  0.37122700    6.40304800    0.90444200
 C                  2.43750300    4.24371400    1.34617500
 H                  2.83482900    5.10920100    0.82798600
 C                  3.18830700    3.64868800    2.35174500
 H                  4.16648100    4.04549700    2.60576200
 C                  2.67863900    2.55731700    3.05171000
 H                  3.26634700    2.12293700    3.85161400
 C                  1.41737600    2.03213600    2.75577900
 C                  0.81432700    0.92617700    3.61477100
 H                  0.17900300    0.31579600    2.96579300
 C                  1.86440800    0.00390500    4.25417500
 H                  2.57295100   -0.38747000    3.51959100
 H                  1.36378000   -0.84140700    4.73579800
 H                  2.43382200    0.52026500    5.03300100
 C                 -0.07877100    1.52094600    4.72488700
 H                  0.51170400    2.15891900    5.39067500
 H                 -0.52034700    0.71895500    5.32574000
 H                 -0.89630600    2.11943600    4.31899000
 C                  2.24026100   -1.81142300   -3.11355100
 H                  3.26139600   -1.99281600   -3.46617300
 C                  1.49779600   -0.96730100   -4.16189800
 H                  1.37596600   -1.54480200   -5.08495900
 H                  2.04354900   -0.05528200   -4.42063100
 H                  0.50401000   -0.68833100   -3.79837800
 C                  1.54402200   -3.16911100   -2.92925600
 H                  0.50296500   -3.03364600   -2.63282200
 H                  2.02242300   -3.79591400   -2.17270100
 H                  1.55492300   -3.72282600   -3.87421200
 C                  3.41530700    0.60972500   -1.93126600
 H                  2.79409700    1.08131800   -2.70048200
 C                  4.78580200    0.30479100   -2.55563200
 H                  5.21436800    1.23128900   -2.95351100
 H                  4.73928800   -0.41311400   -3.37845400
 H                  5.48587200   -0.07664600   -1.80796300
 C                  3.55837900    1.62396700   -0.78549900
 H                  4.25535600    1.27656300   -0.02032600
 H                  2.60798600    1.83213300   -0.29878100
 H                  3.95534400    2.56530800   -1.18201500
 C                  3.38794800   -2.04062700   -0.39378500
 H                  2.63721100   -2.76943000   -0.07678500
 C                  4.52939300   -2.81423700   -1.07653800
 H                  5.33597800   -2.15704800   -1.40654600
 H                  4.19914500   -3.39949600   -1.93729500
 H                  4.95779100   -3.51705900   -0.35349600
 C                  3.89918200   -1.33667800    0.87346400
 H                  4.18391800   -2.08800000    1.61713900
 H                  3.13827800   -0.69081800    1.31418100
 H                  4.78440200   -0.73068000    0.65965800
127
 Complex 6
 Os                -0.02788700    0.23546000    0.47001900
 H                 -1.20997900    0.07172300    1.57705200
 P                  1.43735600    0.29775900    2.35188800
 N                  1.08942500   -1.90251300   -1.05199500
 N                 -1.69463600    1.94962700   -1.43366500
 N                 -2.41768700   -0.07595100   -1.58012400
 O                  1.49564300    0.34906800   -1.16081600
 C                  0.28419800   -1.60850000    0.03067700
 C                 -0.17458400   -2.83541800    0.75395900
 C                 -1.06753100   -2.76757600    1.83509600
 H                 -1.44477500   -1.79295000    2.11105200
 C                 -1.46032000   -3.91241200    2.52382600
 H                 -2.15426100   -3.82666100    3.35603000
 C                 -0.97642800   -5.16391000    2.13885000
 H                 -1.28384000   -6.05948900    2.67203200
 C                 -0.09444600   -5.25366700    1.05901800
 H                  0.28758400   -6.22271900    0.74879800
 C                  0.30244600   -4.10600900    0.37650800
 H                  0.98949000   -4.16827200   -0.45793000
 C                  1.65434300   -0.83599000   -1.60617800
 C                  2.60650500   -1.03315500   -2.77077600
 H                  2.36469900   -1.97201100   -3.27381000
 H                  2.46813000   -0.20937000   -3.47699700
 C                 -1.47116400    0.68640900   -0.93535300
 C                 -2.74320300    1.96993600   -2.34793800
 H                 -3.06750300    2.88210900   -2.82063900
 C                 -3.18895000    0.69752500   -2.44672500
 H                 -3.98553100    0.26761900   -3.02940700
 C                 -1.07229600    3.14173900   -0.92639400
 C                  0.07177200    3.64708400   -1.57361100
 C                  0.67859000    2.93686100   -2.77554900
 H                  0.38728900    1.88632500   -2.71411100
 C                  0.11420000    3.52841600   -4.08203500
 H                 -0.97632400    3.44603900   -4.12188500
 H                  0.52365100    3.00037500   -4.94997200
 H                  0.37519400    4.58870600   -4.17558300
 C                  2.21374300    2.96325400   -2.77507400
 H                  2.61308400    3.97680300   -2.89162600
 H                  2.58616600    2.37194800   -3.61844300
 H                  2.60351300    2.51899300   -1.85779600
 C                  0.59362600    4.85564100   -1.10009600
 H                  1.47184900    5.27972700   -1.57432200
 C                  0.00258200    5.52560400   -0.03028200
 H                  0.42451100    6.46429800    0.31729700
 C                 -1.11507600    4.99176900    0.60322600
 H                 -1.55652900    5.51277100    1.44715700
 C                 -1.67641100    3.78346400    0.17253300
 C                 -2.89310900    3.20757600    0.88618100
 H                 -3.17247600    2.27652800    0.38964300
 C                 -4.10285300    4.15366000    0.79148300
 H                 -3.91092900    5.10540600    1.29830200
 H                 -4.97942800    3.69581900    1.26190800
 H                 -4.35239900    4.37362200   -0.25150700
 C                 -2.56244000    2.85325900    2.34692700
 H                 -1.74607400    2.12707700    2.38516300
 H                 -3.43529100    2.40496900    2.83438100
 H                 -2.27556100    3.74138200    2.92070300
 C                 -2.71949900   -1.45899900   -1.30482600
 C                 -2.22838900   -2.44786700   -2.17616100
 C                 -1.38361900   -2.10167900   -3.39805300
 H                 -0.86864400   -1.15907700   -3.18404800
 C                 -0.30583400   -3.15357400   -3.70599900
 H                 -0.74454700   -4.09411600   -4.05677600
 H                  0.30645700   -3.34332300   -2.82285300
 H                  0.34352300   -2.78662100   -4.50825500
 C                 -2.27680500   -1.89657300   -4.63911200
 H                 -2.82501400   -2.81679200   -4.86980400
 H                 -1.66610400   -1.63895300   -5.51137200
 H                 -3.00904400   -1.09846500   -4.49700400
 C                 -2.57715400   -3.77578700   -1.90185300
 H                 -2.20468600   -4.56892000   -2.53983500
 C                 -3.38143000   -4.09638700   -0.81449400
 H                 -3.62615600   -5.13440000   -0.61030700
 C                 -3.85808300   -3.09504900    0.02700400
 H                 -4.46776500   -3.36735400    0.88038900
 C                 -3.53608400   -1.75290600   -0.19228300
 C                 -4.05340500   -0.65374200    0.73305200
 H                 -3.25416400    0.08644400    0.81850700
 C                 -4.35446900   -1.13397200    2.16124800
 H                 -5.24246200   -1.77495300    2.20011100
 H                 -4.55197600   -0.26845900    2.80206300
 H                 -3.51718800   -1.68793100    2.58936900
 C                 -5.30700800    0.03263500    0.15352500
 H                 -5.11756000    0.47921600   -0.82442100
 H                 -5.64543800    0.83169700    0.82322700
 H                 -6.12570400   -0.68797300    0.04663600
 C                  1.53480000    2.06792300    2.99780400
 H                  0.56988700    2.19709700    3.50356000
 C                  2.65270800    2.35951100    4.00913300
 H                  3.64281800    2.23893000    3.55943900
 H                  2.60379100    1.71491500    4.88837800
 H                  2.57649000    3.39746000    4.35481100
 C                  1.57383000    3.07278200    1.83619400
 H                  1.50248500    4.09633700    2.22023500
 H                  0.74296000    2.93285200    1.14155100
 H                  2.49567800    2.99484600    1.25599700
 C                  0.85231300   -0.73430900    3.82418900
 H                  0.61723300   -1.68590100    3.33606500
 C                  1.85839300   -1.02509600    4.94970500
 H                  2.09539600   -0.12963900    5.53105300
 H                  2.79621300   -1.45112200    4.58726600
 H                  1.41879400   -1.75088800    5.64430200
 C                 -0.45802600   -0.18818800    4.41090000
 H                 -0.90686200   -0.93514200    5.07577600
 H                 -1.17852100    0.05068200    3.62565900
 H                 -0.28317400    0.71446200    5.00774900
 C                  3.21699400   -0.25689000    2.12765500
 H                  3.72077200   -0.11714700    3.09175200
 C                  3.26203400   -1.74971500    1.76076200
 H                  2.80744100   -1.92776300    0.78521400
 H                  2.74582800   -2.38276000    2.48786300
 H                  4.30451200   -2.08121100    1.70343400
 C                  3.94200800    0.58451400    1.06559000
 H                  4.90434600    0.12554500    0.81670900
 H                  4.14102400    1.60152900    1.41478700
 H                  3.35692400    0.64591700    0.14566300
 C                  4.03816600   -1.05642900   -2.26930200
 C                  4.87822100    0.05194800   -2.41788200
 C                  4.52025800   -2.18225800   -1.58875200
 C                  6.17657200    0.03568400   -1.90463300
 H                  4.50901000    0.93503300   -2.93114100
 C                  5.81572500   -2.20144100   -1.07415600
 H                  3.86056800   -3.03377900   -1.44893900
 C                  6.64998500   -1.09140000   -1.23121500
 H                  6.81654900    0.90477700   -2.02909900
 H                  6.17394700   -3.08200500   -0.54820500
 H                  7.65992600   -1.10564700   -0.83164100
129
 Complex 11
 P                 -1.31509200    0.63018600    2.61688700
 N                 -1.12716900   -2.83873100    1.24379600
 N                  0.76482600   -0.89403200   -2.33148000
 N                 -0.68155400    0.69391000   -2.49272000
 O                 -2.41052500   -1.28946900    0.17890000
 C                  1.00965600    1.04328100    0.56993400
 C                  1.92063200    1.87964600    0.53114900
 C                 -2.28093600   -2.43928500    0.72387100
 C                 -3.48536600   -3.33813000    0.77139500
 H                 -4.23936100   -2.89846700    1.43393300
 H                 -3.22125800   -4.33114900    1.13425800
 H                 -3.93473500   -3.40959500   -0.22301300
 C                 -0.12564500   -1.90320900    1.12569300
 C                  1.19402400   -2.42780200    1.59817500
 C                  2.34332200   -1.62732000    1.67735400
 H                  2.28023600   -0.60340100    1.33586500
 C                  3.53624400   -2.12920000    2.19309300
 H                  4.40755700   -1.48314900    2.24871000
 C                  3.61689000   -3.45269900    2.62609400
 H                  4.54792500   -3.84318000    3.02801400
 C                  2.48860000   -4.27144600    2.53593400
 H                  2.53807200   -5.30587700    2.86527500
 C                  1.29381100   -3.76680100    2.03183300
 H                  0.41062500   -4.38978400    1.97798000
 C                 -0.14821000   -0.19354100   -1.59024400
 C                  1.57476700   -1.99700000   -1.87839800
 C                  0.97231600   -3.26853900   -1.77185900
 C                 -0.50720100   -3.48420100   -2.08622100
 H                 -1.05321900   -2.63554800   -1.66358700
 C                 -0.76496700   -3.50632700   -3.60744400
 H                 -0.45706500   -2.58010500   -4.09577200
 H                 -1.83337700   -3.64597600   -3.80652300
 H                 -0.22251600   -4.33572300   -4.07498600
 C                 -1.08812700   -4.75735700   -1.45366400
 H                 -0.68779400   -5.66216900   -1.92474000
 H                 -2.17301600   -4.77297100   -1.59889500
 H                 -0.89046400   -4.79280500   -0.38066900
 C                  1.79268600   -4.33002300   -1.38165300
 H                  1.37015700   -5.32028500   -1.26395000
 C                  3.14755200   -4.13624200   -1.12348000
 H                  3.76137300   -4.97451600   -0.80820100
 C                  3.71277400   -2.87406400   -1.24956100
 H                  4.76663900   -2.73855900   -1.03504300
 C                  2.93909000   -1.76865900   -1.62467500
 C                  3.58378800   -0.39474100   -1.78996600
 H                  2.79080400    0.35626800   -1.72605000
 C                  4.26825300   -0.27923900   -3.16753700
 H                  5.08191300   -1.00820400   -3.25337700
 H                  4.69518000    0.72117700   -3.29727300
 H                  3.57570400   -0.45872300   -3.99376700
 C                  4.60242600   -0.05839500   -0.68884700
 H                  4.14155900   -0.08410700    0.29737700
 H                  4.98969500    0.95154400   -0.84461900
 H                  5.45525100   -0.74517300   -0.69510600
 C                  0.80044300   -0.44472100   -3.65009700
 H                  1.44494200   -0.89901800   -4.38247600
 C                 -0.10173800    0.55546600   -3.75056900
 H                 -0.40405400    1.16635300   -4.58401900
 C                 -1.76124900    1.61274400   -2.23240300
 C                 -1.45806400    2.97341100   -2.03606000
 C                 -0.02474600    3.48952900   -1.99109900
 H                  0.62926400    2.63685000   -1.79005000
 C                  0.20373100    4.49584700   -0.85129300
 H                 -0.39326800    5.40509900   -0.97857500
 H                  1.25547900    4.79012200   -0.82594800
 H                 -0.03501000    4.04763300    0.11443600
 C                  0.38002000    4.10937900   -3.34212900
 H                  0.28829300    3.39311800   -4.16388800
 H                  1.42023000    4.44998400   -3.30496100
 H                 -0.25120300    4.97322700   -3.57911300
 C                 -2.53645600    3.85729500   -1.89728500
 H                 -2.34236000    4.91484700   -1.75632000
 C                 -3.84777800    3.39710800   -1.91086000
 H                 -4.66835300    4.09781300   -1.78527400
 C                 -4.11715800    2.04043800   -2.08601000
 H                 -5.14627000    1.70024400   -2.09697400
 C                 -3.08401900    1.11716900   -2.27279800
 C                 -3.38104200   -0.34254600   -2.59895900
 H                 -2.56588900   -0.94378900   -2.19458100
 C                 -3.42770400   -0.54778100   -4.12717200
 H                 -4.23629900    0.04252300   -4.57283500
 H                 -3.60624700   -1.60258300   -4.36231900
 H                 -2.49001600   -0.25501800   -4.60592300
 C                 -4.67094600   -0.86635000   -1.95357500
 H                 -4.66065400   -0.70369600   -0.87506300
 H                 -4.75181900   -1.94394000   -2.13042100
 H                 -5.56647100   -0.40324600   -2.38277700
 C                 -0.26286700    0.37012600    4.15251900
 H                 -0.81579100    0.86389000    4.96047000
 C                  1.11499200    1.03904500    4.03325300
 H                  1.69020500    0.85119400    4.94748800
 H                  1.04361700    2.12217200    3.90113500
 H                  1.67308900    0.64056200    3.18579300
 C                 -0.11104900   -1.11481800    4.51857700
 H                  0.53224600   -1.63133500    3.80822300
 H                 -1.06342500   -1.64987800    4.55234400
 H                  0.35195300   -1.19726000    5.50873700
 C                 -2.97332700   -0.11165600    3.12495500
 H                 -2.77627400   -1.18043300    2.97348800
 C                 -3.41334700    0.08641400    4.58496300
 H                 -3.59020400    1.14094900    4.81381700
 H                 -2.69247600   -0.29933500    5.30832800
 H                 -4.35799800   -0.44488800    4.75145900
 C                 -4.11311100    0.28998300    2.17236000
 H                 -4.93464700   -0.43078300    2.25834300
 H                 -3.79118600    0.30921000    1.13142500
 H                 -4.51583100    1.27115800    2.43998500
 C                 -1.44183300    2.50517600    2.53135600
 H                 -0.41255100    2.75252200    2.24066700
 C                 -2.35661900    2.97220300    1.38970200
 H                 -3.41173200    2.89775900    1.66022500
 H                 -2.21078500    2.39558000    0.47406100
 H                 -2.15174700    4.02049200    1.15203400
 C                 -1.78116300    3.24826600    3.83044900
 H                 -1.69190000    4.32833500    3.66393600
 H                 -1.11623700    2.99031800    4.65822400
 H                 -2.81049500    3.05389800    4.14641000
 Os                -0.58441900   -0.13525700    0.45007400
 C                  2.98834900    2.81366600    0.47215700
 C                  3.50122700    3.25593000   -0.77027200
 C                  3.57793200    3.32904000    1.64771500
 C                  4.54859500    4.17088000   -0.82964400
 H                  3.06340200    2.86492700   -1.68363600
 C                  4.62840400    4.24035600    1.58136700
 H                  3.19767700    2.99646500    2.60874000
 C                  5.11998800    4.66898000    0.34511300
 H                  4.92406400    4.49533300   -1.79657500
 H                  5.06719800    4.62062000    2.50001900
 H                  5.93831200    5.38123300    0.29736400
